# Supplementary material for: The Antibacterial Efficacy of Far-UVC Light: A Combined-Method Study Exploring the Effects of Experimental and Bacterial Variables on Dose–Response
Source: Pathogens. 2024 Aug 19;13(8):698. doi: 10.3390/pathogens13080698 (PMC11357679; doi:10.3390/pathogens13080698)
Supplement: Supplementary file 1 [file pathogens-13-00698-s001.zip]

Archive with 1 entries (1 files):
- pathogens-3147893-supplementary.pdf
